# Supplementary material for: Identification of a prognostic signature and ENTR1 as a prognostic biomarker for colorectal mucinous adenocarcinoma
Source: Front Oncol. 2023 Apr 27;13:1061785. doi: 10.3389/fonc.2023.1061785 (PMC10172661; doi:10.3389/fonc.2023.1061785)
Supplement: Supplementary file 1 [file DataSheet_1.zip › Table S2.xlsx]

## Sheet: Sheet1
Gene	Module	Module membership_R	P value (module membership)	Gene significance_R	P value (gene significance)
TEAD4	paleturquoise	0.841651	2.51365e-36	0.682144	2.95286e-19
SAPCD2	paleturquoise	0.830419	1.42658e-34	0.674941	9.59802e-19
TROAP	paleturquoise	0.814405	2.78063e-32	0.637015	2.85859e-16
C19orf48	paleturquoise	0.908897	7.70741e-51	0.67096	1.81562e-18
PYCR1	paleturquoise	0.84496	7.20141e-37	0.698931	1.6528e-20
KIF18B	paleturquoise	0.862505	5.6205e-40	0.665379	4.36442e-18
UBE2S	paleturquoise	0.841522	2.63816e-36	0.660351	9.46711e-18
RECQL4	paleturquoise	0.864486	2.35468e-40	0.567258	1.61663e-12
PKMYT1	paleturquoise	0.851604	5.3449e-38	0.529656	7.77622e-11
TEDC2	paleturquoise	0.859685	1.89354e-39	0.627029	1.12609e-15
PIF1	paleturquoise	0.825754	7.00631e-34	0.593173	8.30986e-14
MFSD12	paleturquoise	0.866014	1.19258e-40	0.712692	1.33505e-21
B3GNTL1	paleturquoise	0.810258	1.00289e-31	0.739398	6.46441e-24
CCNF	paleturquoise	0.82133	3.0341e-33	0.666396	3.72515e-18
PUS1	paleturquoise	0.930931	2.76783e-58	0.674981	9.53596e-19
BOP1	paleturquoise	0.868181	4.47885e-41	0.601179	3.14533e-14
HROB	paleturquoise	0.848797	1.62822e-37	0.662755	6.54998e-18
PSRC1	paleturquoise	0.829754	1.79551e-34	0.68092	3.61637e-19
CDCA4	paleturquoise	0.804861	5.08298e-31	0.630549	6.98462e-16
E2F1	paleturquoise	0.857328	5.12515e-39	0.616457	4.56075e-15
ZMYND19	paleturquoise	0.869386	2.57844e-41	0.746666	1.35157e-24
WDR4	paleturquoise	0.859229	2.29934e-39	0.660161	9.7455e-18
PLK1	paleturquoise	0.864097	2.79666e-40	0.609926	1.05449e-14
METTL1	paleturquoise	0.854294	1.79773e-38	0.753785	2.76891e-25
CDT1	paleturquoise	0.84435	9.08924e-37	0.49876	1.33681e-09
PYCR3	paleturquoise	0.816172	1.59441e-32	0.538495	3.26538e-11
KAT2A	paleturquoise	0.838666	7.57798e-36	0.719754	3.46322e-22
CDC20	paleturquoise	0.831944	8.39349e-35	0.594245	7.30739e-14
RNASEH2A	paleturquoise	0.864946	1.92069e-40	0.628426	9.32364e-16
CAD	paleturquoise	0.82671	5.07666e-34	0.721371	2.52789e-22
RUVBL1	paleturquoise	0.8496	1.18645e-37	0.780192	4.66023e-28
WDR90	paleturquoise	0.802532	1.00818e-30	0.482725	5.25101e-09
AURKB	paleturquoise	0.808103	1.92901e-31	0.55271	7.66265e-12
PAFAH1B3	paleturquoise	0.844335	9.14118e-37	0.619661	3.00159e-15
SRM	paleturquoise	0.846561	3.892e-37	0.63357	4.61341e-16
ECE2	paleturquoise	0.874835	1.97974e-42	0.615737	5.00724e-15
MCM2	paleturquoise	0.817147	1.16983e-32	0.619761	2.96266e-15
RRP9	paleturquoise	0.895131	4.2908e-47	0.689096	9.16257e-20
YDJC	paleturquoise	0.829512	1.95124e-34	0.536932	3.81371e-11
TACC3	paleturquoise	0.815239	2.13993e-32	0.639611	1.98506e-16
TFAP4	paleturquoise	0.804623	5.45292e-31	0.671517	1.66151e-18
ENTR1	paleturquoise	0.829695	1.83229e-34	0.741555	4.08458e-24
CDCA8	paleturquoise	0.805401	4.33147e-31	0.675571	8.66904e-19
TRMT1	paleturquoise	0.892368	2.09665e-46	0.668483	2.68575e-18
TONSL	paleturquoise	0.801135	1.51354e-30	0.536702	3.9019e-11
POLD2	paleturquoise	0.863523	3.59977e-40	0.676819	7.08107e-19
MCM7	paleturquoise	0.857067	5.71629e-39	0.632341	5.46416e-16
NTMT1	paleturquoise	0.835328	2.53503e-35	0.740278	5.3628e-24
GNB1L	paleturquoise	0.808182	1.88402e-31	0.5351	4.57066e-11
NLE1	paleturquoise	0.832028	8.14775e-35	0.644237	1.02744e-16
TRAP1	paleturquoise	0.854338	1.76579e-38	0.662947	6.35894e-18
TMEM161A	paleturquoise	0.872523	5.97014e-42	0.660971	8.61163e-18
PRMT1	paleturquoise	0.857702	4.38058e-39	0.565847	1.88642e-12
TKT	paleturquoise	0.864719	2.124e-40	0.672062	1.52328e-18
ATAD3A	paleturquoise	0.859461	2.08348e-39	0.571125	1.05532e-12
TRAIP	paleturquoise	0.825881	6.71236e-34	0.604413	2.10815e-14
RANGAP1	paleturquoise	0.868578	3.73665e-41	0.669043	2.45904e-18
LMNB2	paleturquoise	0.825215	8.39292e-34	0.613407	6.76213e-15
HGH1	paleturquoise	0.83284	6.12796e-35	0.5968	5.36897e-14
ZNF74	paleturquoise	0.815993	1.68711e-32	0.656855	1.60781e-17
VARS1	paleturquoise	0.8325	6.90686e-35	0.626161	1.2656e-15
IFRD2	paleturquoise	0.894737	5.39629e-47	0.628896	8.74809e-16
H2AX	paleturquoise	0.823017	1.74322e-33	0.549209	1.102e-11
EXOSC4	paleturquoise	0.823517	1.47767e-33	0.543939	1.88938e-11
TMEM147	paleturquoise	0.810951	8.11157e-32	0.654258	2.3723e-17
DHX34	paleturquoise	0.833326	5.16301e-35	0.617011	4.24428e-15
DDX39A	paleturquoise	0.835456	2.42198e-35	0.643782	1.09673e-16
RPS2	paleturquoise	0.838308	8.63886e-36	0.602323	2.73169e-14
METTL26	paleturquoise	0.821464	2.90467e-33	0.531995	6.19612e-11
GTPBP3	paleturquoise	0.849744	1.12109e-37	0.653224	2.76644e-17
PUSL1	paleturquoise	0.816408	1.47916e-32	0.556754	5.01002e-12
